# Supplementary material for: Genomic Complexity and Complex Chromosomal Rearrangements in Genetic Diagnosis: Two Illustrative Cases on Chromosome 7
Source: Genes (Basel). 2023 Aug 27;14(9):1700. doi: 10.3390/genes14091700 (PMC10530880; doi:10.3390/genes14091700)
Supplement: Supplementary file 1 [file genes-14-01700-s001.zip]

Archive with 5 entries (5 files):
- FigS1.jpg
- FigS2.jpg
- FigS3.jpg
- FigS4.jpg
- FigS5.jpg
